# Supplementary material for: The histone H3-lysine 4-methyltransferase Mll4 regulates the development of growth hormone-releasing hormone-producing neurons in the mouse hypothalamus
Source: Nat Commun. 2021 Jan 11;12:256. doi: 10.1038/s41467-020-20511-7 (PMC7801453; doi:10.1038/s41467-020-20511-7)
Supplement: Supplementary file 2 — Source data [file 41467_2020_20511_MOESM2_ESM.xlsx]

## Sheet: Fig. 1b,e
Fig.1b:	weight			length			Igf1			Fig.1e:	Ghrh			Th			Dlx1			Pomc			Npy
	WT	MLL4 +/-		WT	MLL4 +/-		WT	MLL4 +/-			WT	Mll4+/-		WT	Mll4+/-		WT	Mll4+/-		WT	Mll4+/-		WT	Mll4+/-
	27.3	21.4		10.1	9.2		1	0.7			85	69		75	61		270	173		32	42		213	288
	28.44	22.6		10.4	9.5		0.99	0.8			87	72		86	72		312	162		25	33		254	306
	26.8	21.9		10.25	9.2		0.97	0.4			94	66		82	65		250	165		36	30		265	285
Average	27.5133	21.9667		10.25	9.3		0.986667	0.633333			88.6667	69		81	66		277.333	166.667		31	35		244	293
SD	0.840555	0.602771		0.15	0.173205		0.0152753	0.208167			4.72582	3		5.56776	5.56776		31.6439	5.68624		5.56776	6.245		27.4044	11.3578
P values		0.000747485			0.00199149			0.0427273				0.00368635			0.0299458			0.00397412			0.454172			0.0458839
		***			**			*				**			*			**			ns			*

## Sheet: Fig.2b-g
Fig.2b	Ghrh/E15.5			Ghrh/P65			Fig.2c	Th/E14.5			Th/P65			Fig.2d	Npy/E17.5			Npy/P65			Fig.2e	Dlx1/P0			Foxp2/P0			Dlx1/Foxp2/P0			Fig2f	Isl1/E14.5			Fig.2g	Mash1/E12.5
	con	cKO		con	cKO			con	cKO		con	cKO			con	cKO		con	cKO			con	cKO		con	cKO		con	cKO			con	cKO			con	cKO
	59	1		156	57			1	0.0342538		1	0.533333			332	291		438	390			103	63		62	32		47	9			1	0.545498			1	1.18099
	50	5		180	74			0.745909	0.19306		0.820952	0.432381			354	316		520	445			65	75		58	44		52	12			0.620627	0.534332			1.28968	1.31384
	60	4		147	59			0.715665	0.0896399		0.838095	0.32			300	320		482	430			100	40		80	49		60	10			0.542116	0.64697			1.2474	1.08876
	64	5		125				0.788592			1.08571										Average	89.3333	59.3333		66.6667	41.6667		53	10.3333			0.655097				1.03238	0.997357
	74	0		112				0.683926			0.895238			Average	328.667	309		480	421.667		SD	21.1266	17.7858		11.7189	8.73689		6.55744	1.52753			0.627134
							Avergae	0.786818	0.105651		1.04762			SD	27.1539	15.7162		41.0366	28.4312		P values		0.133044			0.0414588			0.000391499
							SD	0.125272	0.0806048		0.87619			P values	0.338655			0.113003					ns			*			***		Average	0.688995	0.5756			1.14237	1.14524
							P values		0.000165755		0.897143				ns			ns													SD	0.178849	0.0620598			0.147308	0.135107
Average	61.4	3		144	63.3333				***																						P values		0.341577				0.633679
SD	8.70632	2.34521		26.6177	9.29157					Average	0.932619	0.428571																					ns				ns
P values		5.05658e-07			0.00261881					SD	0.0988849	0.106718
		****			**					P values		4.12469e-05
												****

## Sheet: Fig3b-e
Fig.3b	male weight			female weight			Fig.3c	male length			female length			Fig.3d	male Igf1			female Igf1			Fig.3e	male glucose			female glucose
	con	cKO		con	cKO			con	cKO		con	cKO			con	cKO		con	cKO			con	cKO		con	cKO
	17.4	11.03		16.33	9.5			8.47	6.2		8.6	7.2			1	0.6		1.48	0.54			91	89		95	42
	18.53	5.87		14.8	10.83			8.77	7.7		8.5	6.5			1.56	0.74		1.51	0.85			116	84		118	48
	20.2	12.6		15.7	9.2			8.9	7.1		7.97	6.58			1.12	0.84		1.08	0.81			134	81		95	56
	16.3	10		16.1	11.86			8.4	5.6		8.33	7.08			1.48	0.95		1.23				100	64		119
	16.3	6.8					Average	8.635	6.65		8.35	6.84			1.57			1.47				98			61
Average	17.746	9.26		15.7325	10.3475		SD	0.238677	0.932738		0.276767	0.351378			1.38			1.1				139			95
SD	1.65366	2.84516		0.673962	1.23227		P values		0.00619241			0.00051476			1.25			0.91				107			105
P values		0.000421151			0.000257215				**			***			1.12			0.88				103			117
		***			***										1.01							108			112
															1.5							104			95
															1.51							117			77
															1.28							162			94
															1.1							92			126
															1.27							97			96
																									91
														Average	1.29643	0.7825		1.2075	0.733333						85
														SD	0.204924	0.148857		0.255999	0.168622						108
														P values		0.000276098			0.016862
																***			*		Average	112	79.5
																					SD	20.2788	10.8474
																					P vlues		0.00784261	Average	99.3529	48.6667
																							**	SD	16.0585	25.5209
																								P vlues		7.02806e-05
																										****

## Sheet: Fig.4j,k
Fig.4j	Nrf1-	Nrf1+		Fig.4k	Nrf1/E12.5			Nrf1/P0
	1.19	3			con	cKO		con	cKO
	0.89	2.6			0.910533	0.699574		1	0.560316
	0.99	1.5			1.00859	0.436058		1.27686	0.904417
					0.894467	0.734048		1.26038	0.830587
Average	1.02333	2.36667					Average	1.17908	0.765107
SE	0.152753	0.776745		Average	0.937865	0.623227	SD	0.155308	0.181155
P values	0.0424238			SD	0.0617779	0.163007	P values		0.039748
	*			P values	0.035313				*
					*

## Sheet: Fig.5c,d
Fig.5c	Prox1				Vat1				Flywch2				Pbx3				Dlx1/2			Resp18			Egr1			Untr6				Fig.5d	Vat1::Luc				Vat1::Luc			Flywch2::Luc				Flywch2::Luc
	IgG	Mll4	Nrf1		IgG	Mll4	Nrf1		IgG	Mll4	Nrf1		IgG	Mll4	Nrf1		IgG	Mll4		IgG	Nrf1		IgG	Nrf1		IgG	Mll4	Nrf1			Nrf1-	Nrf1+	Nrf1++		sh-Mll4-	sh-Mll4+		Nrf1-	Nrf1+	Nrf1++		sh-Mll4-	sh-Mll4+
	1	13.4105	25.5315		1	25.8125	56.493		1	44	48		0.89	32	34.2968		0.9	15		1	23.5883		1	14.6213		1	0.325335	0.952638			1.14185	1.27361	1.88582		0.893521	0.538718		0.930572	1.78605	2.17916		0.97739	0.77987
	1	17.0299	18.7842		0.9	24.084	44.3235		1.05	52	77		1	23.4254	43.1115		1	18		1	40.5042		1	17.0299		1	1.98618	2.11404			0.913922	1.44269	2.59333		1.13504	0.423528		1.21328	1.56548	2.00954		1.12973	0.679492
	1	14.3397	18.3947		1.1	28.7574	41.4363		0.95	38	62		1.1	34.4644	38.0463		1.1	25		1	26.3549		1	8.33973		1	0.50698	0.697372			0.944225	1.61967	2.16864		0.971437	0.575029		0.856153	1.37753	1.78896		0.892877	0.543355
																			Average	1	30.1491	Average	1	13.3303	Average	1	0.9395	1.25468
Average	1	14.9267	20.9035		1	26.218	47.4176		1	44.6667	62.3333		0.996667	29.9632	38.4849		1	19.3333	SD	0	9.07381	SD	0	4.48663	SD	0	0.910994	0.755088		Average	1	1.44532	2.21593		1	0.512425		1	1.57636	1.99255		1	0.667572
SD	0	1.87974	4.01272		0.1	2.36298	7.99098		0.05	7.02377	14.5029		0.10504	5.79449	4.42369		0.1	5.1316	P values		0.00510962	P values		0.00890466	P values		0.913967	0.590446		SE	0.123779	0.17305	0.356117		0.123268	0.0790989		0.188412	0.204478	0.195652		0.120036	0.118707
P values		0.000212579	0.00100856			5.05851e-05	0.00054908			0.000421761	0.00184852			0.000979466	0.000125497		0.00346889				**			**			ns	ns		P values		0.0222525	0.00503725		0.00448988				0.0229554	0.00318959			0.0270116
		***	**			****	***			***	**			***	***		**															*	**		**				*	**			*

## Sheet: Fig.6a,b
Fig.6a	Pik3r1/E15.5			Pik3r1/P0			Resp18:E17.5			Resp18/P0			Pbx3/E15.5			Plekhg1/E15.5			Fig.6b	E17.5/Dlx1			Prox1			Dlx1/Prox1			P0/Dlx1			Egr1			Dlx1/Egr1
	con	cKO		con	cKO		con	cKO		con	cKO		con	cKO		con	cKO			con	cKO		con	cKO		con	cKO		con	cKO		con	cKO		con	cKO
	1	0.340909		1	0.0625		1	0.454545		1	0.136842		1	0.342857		1	0.272727			73	61		150	53		60	22		103	52		25	20		22	3
	1.13636	0.181818		0.729167	0.0416667		0.863636	0.3		0.973684	0.284211		0.685714	0.228571		0.745455	0.145455			80	75		160	104		90	25		84	70		27	16		15	0
	0.909091	0.318182		0.791667	0.0416667		0.727273	0.336364		0.815789	0.3		0.857143	0.114286		0.872727	0.181818			104	67		125	98		75	53		81	37		15	10		19	3
Average	1.01515	0.280303		0.840278	0.0486111	Average	0.863636	0.363636		0.929825	0.240351		0.847619	0.228571		0.872727	0.2			115			195			56
SD	0.114391	0.0860441		0.14181	0.0120281	SD	0.136364	0.0808018		0.09963	0.0899882		0.157359	0.114286		0.127273	0.0655555		Average	93	67.6667		157.5	85		70.25	33.3333		89.3333	53		22.3333	15.3333		18.6667	2
P values		0.000883892			0.00064897	P values		0.00545691			0.000882687			0.00528213			0.00123992		SD	19.7821	7.02377		29.0115	27.8747		15.5	17.0978		11.9304	16.5227		6.4291	5.03322		3.51188	1.73205
		***			***			**			***			**			**		P values		0.092175			0.0209291			0.0303983			0.0366479			0.211739			0.00180429
																					ns			*			*			*			ns			**

## Sheet: Fig.7b,c
Fig.7b	H3K4me1					H3K27ac					Ghrh					Fig.7c	Nrf1/K4me1						Nrf1/K27ac						Vat1/K4me1						Vat1/K27ac						Flywch2/K4me1						Flywch2/K27ac
	con/veh	con/AR	cKO/veh	cKO/AR		con/veh	con/AR	cKO/veh	cKO/AR		con/veh	con/AR	cKO/veh	cKO/AR			IgG	con/veh	con/AR	cKO/veh	cKO/AR		IgG	con/veh	con/AR	cKO/veh	cKO/AR		IgG	con/veh	con/AR	cKO/veh	cKO/AR		IgG	con/veh	con/AR	cKO/veh	cKO/AR		IgG	con/veh	con/AR	cKO/veh	cKO/AR		IgG	con/veh	con/AR
	1	1.17893	0.621977	1.00467		1	1.36134	0.789042	1.40628		1	1.06977	0.0930233	0.581395			0.0177013	1.66434	2.37841	0.800134	1.30566		0.0177013	2.39496	3.18215	0.766021	1.84675		0.312083	1.13924	1.26375	0.323373	0.920188		0.312083	3.4822	4.09824	0.386891	1.1487		0.07966	3.4822	4.09824	0.386891	1.1487		0.07966	1.94531	3.38698
	0.92152	1.3192	0.589318	0.841765		1.23322	1.39074	0.890221	1.04876		0.976744	1.04651	0.0930233	0.302326			0.0214928	1.00125	1.67018	0.706579	1.12851		0.0214928	2.51403	3.53081	0.986856	1.5946		0.325335	1.39474	2.03143	0.283221	0.972655		0.325335	3.90722	5.56846	0.147822	1.22264		0.323088	3.90722	5.56846	0.147822	1.22264		0.323088	2.34576	2.67586
	0.853618	1.35543	0.643667	0.875515		1.30539	1.54494	0.89935	1.17081		1.11628	0.790698	0.116279	0.581395			0.00335377	1.58008	2.27803	0.615023	0.973812		0.00335377	1.61328	4.46915	0.510506	1.53219		0.632878	1.02101	2.38698	0.758565	1.27739		0.632878	1.91853	6.45313	0.876606	1.93187		0.15299	1.91853	6.45313	0.876606	1.93187		0.15299	1.84364	4.02782
Average	0.925046	1.28452	0.618321	0.907316		1.17954	1.43234	0.859538	1.20862		0.627907	0.697674	0.139535	0.44186		Average	0.0141826	1.41523	2.10887	0.707246	1.136		0.0141826	2.17409	3.72737	0.754461	1.65784		0.423432	1.185	1.89405	0.455053	1.05674		0.423432	3.10265	5.37328	0.470439	1.4344	Average	0.185246	3.10265	5.37328	0.470439	1.4344		0.185246	2.0449	3.36355
SD	0.0732547	0.0932198	0.0273579	0.0859807		0.159615	0.0986169	0.0612213	0.181732		0.813953	0.651163	0.186047	0.627907		SD	0.00956777	0.36098	0.383225	0.0925569	0.16605		0.00956777	0.489307	0.665635	0.238385	0.166543		0.181507	0.191021	0.574082	0.263615	0.192879		0.181507	1.04727	1.18952	0.371506	0.432404	SD	0.124879	1.04727	1.18952	0.371506	0.432404		0.124879	0.265462	0.676288
P values		0.0062903		0.0051647			0.0799195		0.0344175		0.581395	0.581395	0.0697674			P values			0.0845932		0.0174473				0.0311813		0.0057659				0.112231		0.0331994				0.0680988		0.042866	P values			0.0680988		0.042866				0.0347238
		**		**			ns		*		0.534884	0.813953							ns		*				*		**				ns		*				ns		*				ns		*				*
			0.00245133					0.0316099			0.581395	0.697674								0.0301991						0.010678						0.0177868						0.0148185						0.0148185
			**					*				0.465116								*						*						*						*						*
										Average	0.77907	0.793605	0.116279	0.506977
										SD	0.22786	0.179036	0.0416013	0.133999
										P values		0.835179		7.70091e-05
												ns		****
													1.49716e-05
													****
[truncated: 12 more columns]

## Sheet: S-Fig.1,2,4
S-Fig.1a				S-Fig.1b	length			S-Fig.2a	Srf1/P0			S-Fig.2b	Trh/P0			S-Fig.4a	K4me2			K4me3			S-Fig.4b	Dlx1					Th					S-Fig.4c	Mll3
	P40 female				con	cHET			con	cKO			con	cKO			con	cKO		con	cKO			con/veh	con/AR	cKO/veh	cKO/AR		con/veh	con/AR	cKO/veh	cKO/AR			con	cKO
	wt (n=4)	het (n=6)			8.6	7.66667			1	1.05515			373	401			1.11924	0.584575		1.20181	1.15672			1	1	0.592308	0.923077		1	0.932776	0.402932	0.898911			1	1.20867
	9	8.5			8.5	7.84			1.04239	1.05136			338	510			1.01629	0.464077		1.03727	0.970639			1.15385	1.38462	0.738462	0.961538		1.06755	1.08009	0.45922	0.995865			0.828939	1.21652
	9.5	8.5			8.5	7.86			0.971664	0.9609			576	523			1.1706	0.493669		1.20902	1.06318			1.09231	1.36154	0.669231	0.815385		1.15485	1.1197	0.611588	0.819648			0.90053	1.29515
	9	8							0.992026				453										Average	1.08205	1.24872	0.666667	0.9		1.07413	1.04419	0.491247	0.904808		Average	0.909823	1.24011
	9	8		Average	8.53333	7.78889			1.14592				379			Average	1.10205	0.514107		1.14937	1.06351		SD	0.0774342	0.215705	0.0731107	0.0757604		0.0776348	0.0984974	0.107952	0.0882561		SD	0.0859081	0.0478252
		8		SD	0.057735	0.106319			0.697962				576			SD	0.0785786	0.0627951		0.0971455	0.0930396		P values		0.276304		0.0184816			0.700421		0.0068048		P values		0.00434432
		8		P values		0.00043895			1.01828							P values	0.00053582			0.330952					ns		*			ns		**				**
Average	9.125	8.16667				***			1.05127								***			ns						0.0025033					0.0016142
SD	0.25	0.258199						Average	0.989939	1.02247			449.167	478												**					**
P values		0.000396676						SD	0.129469	0.0533558			105.139	67
		***						P values		0.690693				0.683162
										ns				ns
